# Supplementary material for: SIRPG promotes lung squamous cell carcinoma pathogenesis via M1 macrophages: a multi-omics study integrating data and Mendelian randomization
Source: Front Oncol. 2024 Jun 4;14:1392417. doi: 10.3389/fonc.2024.1392417 (PMC11183323; doi:10.3389/fonc.2024.1392417)
Supplement: Supplementary file 3 [file Table_1.xlsx]

## Sheet: table1
Table S1. Study Participant Characteristics at Enrollment
Variables	Total (n = 8)
Age, n (%)
<65	3 (38)
≥65	5 (62)
Gender, n (%)
Female	3 (38)
Male	5 (62)
BMI, n (%)
<24	4 (50)
≥24	4 (50)
ECOG/PS score, n (%)
0	5 (62)
1	3 (38)
Smoking, n (%)
Current	4 (50)
Former	2 (25)
Never	2 (25)
Stage, n (%)
I	4 (50)
II	2 (25)
III	1 (12)
IV	1 (12)
Type.of.surgery, n (%)
Lobectomy	7 (88)
Pneumonectomy	1 (12)
PFS_status, n (%)
Remission	7 (88)
Progression	1 (12)
Abbreviation: IQR, Body Mass Index; ECOG, Eastern Cooperative Oncology Group; PS, Performance Status; PFS, Progression-Free Survival.
