# Supplementary material for: SIRPG promotes lung squamous cell carcinoma pathogenesis via M1 macrophages: a multi-omics study integrating data and Mendelian randomization
Source: Front Oncol. 2024 Jun 4;14:1392417. doi: 10.3389/fonc.2024.1392417 (PMC11183323; doi:10.3389/fonc.2024.1392417)
Supplement: Supplementary file 4 [file Table_2.xlsx]

## Sheet: Sheet1
Table S2. Characteristics of the included TCGA and GEO datasets.
Database	ID	Number of cases	Analysis type	Platform
TCGA	LUSC	501	Array	TCGA		GSE11969_LUSC.normalize.txt
GEO	GSE11969	35	Array	GPL7015		GSE14814_LUSC.normalize.txt
GEO	GSE14814	51	Array	GPL96		GSE157011_LUSC.normalize.txt
GEO	GSE157011	235	Array	GPL570		GSE19188_LUSC.normalize.txt
GEO	GSE19188	24	Array	GPL570		GSE29066_LUSC.normalize.txt
GEO	GSE29066	12	Array	GPL6947		GSE30219_LUAD.normalize.txt
GEO	GSE30219	85	Array	GPL570		GSE3141_LUSC.normalize.txt
GEO	GSE3141	53	Array	GPL570		GSE37745_LUSC.normalize.txt
GEO	GSE37745	66	Array	GPL570		GSE41271_LUSC.normalize.txt
GEO	GSE41271	80	Array	GPL6884		GSE42127_LUSC.normalize.txt
GEO	GSE42127	43	Array	GPL6884		GSE50081_LUSC.normalize.txt
GEO	GSE50081	43	Array	GPL570		GSE8894_LUSC.normalize.txt
GEO	GSE8894	76	Array	GPL570		TCGA_LUSC.normalize.txt
Abbreviation: TCGA, The Cancer Genome Atlas; GEO, Gene Expression Omnibus; LUSC, Lung Squamous Cell Carcinoma.
